# Supplementary material for: Arctigenin Attenuates Vascular Inflammation Induced by High Salt through TMEM16A/ESM1/VCAM-1 Pathway
Source: Biomedicines. 2022 Oct 31;10(11):2760. doi: 10.3390/biomedicines10112760 (PMC9687712; doi:10.3390/biomedicines10112760)
Supplement: Supplementary file 1 [file biomedicines-10-02760-s001.zip]

Archive with 1 entries (1 files):
- biomedicines-1913494-supplementary.pdf
